# Supplementary material for: Gold-like activity copper-like selectivity of heteroatomic transition metal carbides for electrocatalytic carbon dioxide reduction reaction
Source: Nat Commun. 2021 Aug 20;12:5067. doi: 10.1038/s41467-021-25295-y (PMC8379264; doi:10.1038/s41467-021-25295-y)
Supplement: Supplementary file 2 — Source Data [file 41467_2021_25295_MOESM2_ESM.xlsx]

## Sheet: Fig. 1a
CO2 partial current densities
	W2C	Mo2C	Nb2C	V2C	Cu NPs	Au NPs
-0.45	68.8834	33.2878	24.8903	22.1171		3.66539
-0.55	154.289	76.5455	74.4126	59.3643		21.173
-0.65	224.606	134.607	132.288	103.605		66.5468
-0.75	322.848	218.374	194.309	156.771	4.98275	100.8
-0.85	402.466	289.849	265.288	220.46	16.5582	137.553
-0.95	473.821	357.588	338.045	289.409	45.6167	180.167
-1.05	548.893	399.574	421.835	352.167	89.5339	224.781

## Sheet: Fig. 1b
Methane formation partial current densities
	W2C	Mo2C	Nb2C	V2C	Cu NPs
-0.45	25.0204	16.8145	2.1916
-0.55	70.204	39.3943	16.4966	8.29893
-0.65	115.872	70.7142	46.4805	17.4069
-0.75	207.877	112.677	79.0321	40.5004
-0.85	310.615	158.55	119.224	72.5782	0.519317
-0.95	367.416	193.588	165.32	111.205	8.67796
-1.05	427.7	211.505	219.161	147.556	31.856

## Sheet: Fig. 2f
EIS results
W2C			Mo2C			Nb2C			V2C
Re(Z)/Ohm			Re(Z)/Ohm			Re(Z)/Ohm			Re(Z)/Ohm
-0.141565	-1.44067		-0.201385	-2.33749		-0.141321	-1.27972		-0.379758	-1.29919
0.741298	-0.103188		1.05453	-0.167423		0.109622	-0.916192		-0.130388	-0.978031
0.762272	-0.073849		1.08437	-0.119818		0.37469	-0.541526		0.133351	-0.643435
0.795459	-0.02766		1.13158	-0.0448783		0.608669	-0.218772		0.383164	-0.33137
0.837308	0.0301782		1.19111	0.048967		0.708644	-0.0831445		0.478962	-0.212968
0.878431	0.0865691		1.24961	0.140457		0.78728	0.0225755		0.553054	-0.121878
0.916458	0.138322		1.3037	0.224431		0.833576	0.0844208		0.617848	-0.0425681
0.972089	0.213355		1.38284	0.346167		0.873526	0.137554		0.646687	-0.00737267
1.04367	0.308711		1.48467	0.500885		0.924317	0.20479		0.710153	0.0698539
1.1479	0.445169		1.63294	0.722288		0.992287	0.294216		0.779296	0.153629
1.29053	0.627277		1.83584	1.01776		1.09222	0.424549		0.875053	0.269034
1.49426	0.878104		2.12566	1.42473		1.22961	0.601494		1.02661	0.45021
1.7645	1.19383		2.51009	1.93699		1.42125	0.844008		1.20385	0.659794
2.11582	1.5751		3.00985	2.5556		1.68176	1.16561		1.48656	0.988875
2.51983	1.97239		3.58457	3.2002		2.01425	1.56255		1.80708	1.35415
2.95336	2.34916		4.20129	3.81151		2.43481	2.04291		2.24668	1.8414
3.38636	2.67366		4.81726	4.33801		2.9517	2.60002		2.77249	2.40292
3.79872	2.93399		5.40386	4.7604		3.53431	3.1839		3.35925	3.00154
4.17938	3.13165		5.94536	5.08111		4.18153	3.77767		4.01762	3.63717
4.50785	3.26897		6.41262	5.3039		4.87662	4.35093		4.7188	4.27104
4.78842	3.36166		6.81175	5.45429		5.63374	4.89925		5.48897	4.91457
5.05861	3.42932		7.19611	5.56408		6.41468	5.38152		6.28338	5.5188
5.24645	3.4638		7.46333	5.62002		7.28996	5.82123		7.17965	6.12556
5.40265	3.48457		7.68552	5.65372		8.19627	6.16396		8.10749	6.66724
5.48965	3.49303		7.80929	5.66743		9.16446	6.4032		9.09237	7.1427
5.81006	3.50482		8.26508	5.68657		10.2075	6.51383		10.1534	7.53623
6.12961	3.48611		8.71966	5.65621		11.3849	6.45479		11.3393	7.82505
6.44916	3.4367		9.17423	5.57604		12.5471	6.20454		12.5275	7.94849
6.76871	3.35635		9.62881	5.44567		14.1271	5.55727		14.1288	7.84107
7.08826	3.2448		10.0834	5.26469		15.3752	4.79483		15.4161	7.51739
7.40781	3.10181		10.538	5.03268		17.071	3.402		17.1352	6.74043
7.72736	2.92713		10.9925	4.74927		18.3317	1.96432		19.1281	5.32339
8.04691	2.7205		11.4471	4.414		19.3423	0.823457		20.3246	4.20123
8.36646	2.48167		11.9017	4.02651		20.519	-1.21932		21.6423	2.70091
8.68601	2.2104		12.3563	3.58637					22.902	1.21967
9.00556	1.90643		12.8108	3.09318					24.0235	0.01243
9.32511	1.56951		13.2654	2.54653
9.64466	1.19939		13.72	1.94602
9.96421	0.795825		14.1746	1.29122
10.2838	0.358556		14.6291	0.581754
10.6033	-0.112664		15.0837	-0.182794

## Sheet: Fig. 4a
CO2RR partial current density of W2C NFs at 3M KOH and different concentraions of CC
	KOH	0.01CC	0.1CC	1CC	2CC
-0.45	46.6453	50.2962	53.8736	63.3455	68.8834
-0.55	106.534	115.045	126.069	138.559	154.289
-0.65	161.867	166.515	182.156	205.359	224.606
-0.75	235.063	259.329	277.403	297.496	322.848
-0.85	309.624	324.885	347.089	377.416	402.466
-0.95	365.844	385.605	412.413	436.547	473.821
-1.05	415.996	442.704	468.259	499.922	548.893

## Sheet: Fig. 4b
CH4 partial current density of W2C NFs at 3M KOH and different concentraions of CC
	KOH	0.01CC	0.1CC	1CC	2CC
-0.45	17.9309	18.6519	20.6199	22.4699	24.5877
-0.55	48.1124	52.8369	58.2784	63.8487	69.4225
-0.65	82.9448	84.3031	92.7182	104.191	114.253
-0.75	146.792	163.444	177.339	190.01	204.967
-0.85	221.229	237.741	254.037	283.821	306.66
-0.95	262.198	281.704	305.243	329.985	362.269
-1.05	298.965	327.218	353.186	384.799	421.772

## Sheet: Fig. 4c
C2H4 partial current density of W2C NFs at 3M KOH and different concentraions of CC
	KOH	0.01CC	0.1CC	1CC	2CC
-0.45	2.92359	3.17427	3.46904	3.63671	4.06857
-0.55	5.35798	5.80459	6.18417	7.10745	7.56345
-0.65	9.51958	10.4109	11.3668	12.7441	12.6513
-0.75	13.5465	14.697	16.0591	17.7451	19.4461
-0.85	19.6457	21.521	22.6148	26.4363	28.5717
-0.95	23.2316	24.4425	27.1037	29.119	30.4651
-1.05	26.3308	27.603	29.3052	31.7159	35.8393

## Sheet: Fig. 4d
CO partial current density of W2C NFs at 3M KOH and different concentraions of CC
	KOH	0.01CC	0.1CC	1CC	2CC
-0.45	25.3627	28.026	29.3143	36.736	39.6995
-0.55	52.126	55.4087	60.4948	66.3667	75.9794
-0.65	67.288	69.5109	75.5825	85.6343	94.6619
-0.75	69.7054	75.6124	78.0236	83.5836	91.4767
-0.85	60.4827	56.6779	60.8691	56.3441	55.2373
-0.95	71.5777	69.5082	68.7209	65.6916	68.1184
-1.05	78.4793	77.6562	74.3155	71.4252	72.7084

## Sheet: Fig. 4e
CH3OH and C2H5OH partial current density of W2C NFs at 3M KOH and different concentraions of CC
	KOH	0.01CC	0.1CC	1CC	2CC
-0.45	0.428174	0.444022	0.470355	0.502868	0.527692
-0.55	0.937463	0.99451	1.11109	1.23639	1.3233
-0.65	2.11461	2.2904	2.48813	2.78951	3.03927
-0.75	5.01874	5.5753	5.98114	6.15727	6.9574
-0.85	8.26619	8.94499	9.56758	10.8153	11.997
-0.95	8.83592	9.95	11.3454	11.7517	12.9687
-1.05	9.17689	10.2268	11.4528	11.9818	12.8025

## Sheet: Fig. 4f
H2 partial current density of W2C NFs at 3M KOH and different concentraions of CC
	KOH	0.01CC	0.1CC	1CC	2CC
-0.45	58.2984	57.4114	56.3331	51.4893	46.2593
-0.55	59.3075	53.4937	46.0133	38.7335	27.9919
-0.65	61.9561	57.939	52.8382	39.5718	26.4201
-0.75	59.1456	33.136	29.473	23.0362	4.84049
-0.85	55.2848	40.2635	30.3398	14.4845	4.48951
-0.95	67.182	47.2649	37.264	28.7289	11.2712
-1.05	82.0454	67.5278	52.7955	29.3391	15.1365

## Sheet: Fig. 5b
Partial current densities of different products in flow electrolyzer
Cell potential	H2	CO	CH4	C2H4	MeOH	EtOH
1.5	43.6458	31.8415
1.6	40.2508	53.3928	23.7014	2.63897	0.0398627
1.7	17.9415	82.1971	52.2578	4.98582	0.505311	0.128988
1.8	20.1008	88.3848	91.8499	7.90979	0.976097	0.381254
1.9	22.8491	76.4464	151.02	12.0475	1.62134	1.217
2	14.4878	48.3958	237.653	17.3375	3.64649	2.43689
2.1	5.3499	23.7412	326.102	24.8678	5.47063	4.76914
2.2	26.6293	21.5782	365.551	26.0068	5.84533	5.01143
2.3	72.7906	9.98338	421.275	27.3125	5.9543	5.1926

[truncated: 17 more sheets: Fig. 5c, Fig. 5d, Supplementary Figure 3a, Supplementary Figure 3b, Supplementary Figure 3c, Supplementary Figure 3d, Supplementary Figure 7a, Supplementary Figure 7b, Supplementary Figure 7c, Supplementary Figure 7d, Supplementary Figure 7e, Supplementary Figure 7f, Supplementary Figure 10a, Supplementary Figure 10b, Supplementary Figure 10e, Supplementary Figure 10f, Structural data on optimized ge]
